# Supplementary material for: Feasibility and Acceptability of a School-Based Nutrition Education Toolkit: Findings from an Expert Review
Source: Int J Environ Res Public Health. 2026 May 10;23(5):630. doi: 10.3390/ijerph23050630 (PMC13206662; doi:10.3390/ijerph23050630)
Supplement: Supplementary file 1 [file ijerph-23-00630-s001.zip]

Archive with 1 entries (1 files):
- ijerph-4278083-supplementary.pdf
